# Supplementary material for: Helicobacter pylori Inhibition, Gastritis Attenuation, and Gut Microbiota Protection in C57BL/6 Mice by Ligilactobacillus salivarius NCUH062003
Source: Microorganisms. 2024 Dec 7;12(12):2521. doi: 10.3390/microorganisms12122521 (PMC11678540; doi:10.3390/microorganisms12122521)
Supplement: Supplementary file 1 [file microorganisms-12-02521-s001.zip]

Archive with 1 entries (1 files):
- microorganisms-3315715-supplementary.pdf
